# Supplementary material for: The Neutrophil-to-Lymphocyte Ratio in Fibromyalgia: A Systematic Review with a Neuroimmune Perspective
Source: Brain Sci. 2026 Jun 30;16(7):703. doi: 10.3390/brainsci16070703 (PMC13406838; doi:10.3390/brainsci16070703)
Supplement: Supplementary file 1 [file brainsci-16-00703-s001.zip]

Archive with 1 entries (1 files):
- brainsci-4362667-supplementary.pdf
